# Supplementary material for: Identification of a novel MYC target gene set signature for predicting the prognosis of osteosarcoma patients
Source: Front Oncol. 2023 Jun 5;13:1169430. doi: 10.3389/fonc.2023.1169430 (PMC10277635; doi:10.3389/fonc.2023.1169430)
Supplement: Supplementary file 1 [file Table_1.xlsx]

## Sheet: Sheet1
id	age	gender	histological subtype	tumor location	huvos grade	group meastates	fustat	fustime（months）
GSM530667	174 months	M	Giant cell rich	Left distal femur	4	metastases	Deceased	27
GSM530899	162 months	M	Osteoblastic	Left proximal humerus	2	metastases	Deceased	21
GSM531283	170 months	M	Osteoblastic	Left distal femur	3	metastases	Alive	46
GSM531284	133 months	F	Fibroblastic	Left distal femur	1	metastases	Alive	28
GSM531285	81 months	F	Osteoblastic	Humerus	1	metastases	Deceased	11
GSM531286	144 months	M	Chondroblastic	Tibia	2	metastases	Alive	37
GSM531287	180 months	M	Sclerosing	Left distal femur	3	metastases	Alive	45
GSM531288	180 months	M	Chondroblastic	Right proximal tibia	2	metastases	Deceased	13
GSM531289	204 months	F	Osteoblastic	Left femur	1	metastases	Deceased	33
GSM531290	181 months	M	Sclerosing	Right proximal tibia	1	metastases	Alive	25
GSM531291	948 months	M	Osteoblastic	Humerus	Unknown	metastases	Deceased	18
GSM531292	200 months	M	Osteoblastic	Right proximal femur	1	metastases	Deceased	30
GSM531293	205 months	M	Chondroblastic	Left distal femur	3	metastases	Deceased	35
GSM531294	129 months	F	Chondroblastic	Left distal femur	Unknown	metastases	Deceased	4
GSM531295	183 months	M	Osteoblastic	Distal femur	2	metastases	Deceased	27
GSM531296	220 months	M	Osteoblastic	Right proximal tibia	4	metastases	Alive	26
GSM531297	385 months	M	Possibly chondromyxoid fibroma like	Right humerus	1	metastases	Deceased	18
GSM531298	468 months	F	Fibroblastic	Unknown	Unknown	metastases	Deceased	189
GSM531299	264 months	M	Osteoblastic	Femur	1	metastases	Alive	36
GSM531300	228 months	M	Osteoblastic	Femur	3	metastases	Alive	123
GSM531301	144 months	F	Osteoblastic	Femur	3	metastases	Deceased	110
GSM531302	204 months	F	Fibroblastic	Humerus	2	No metastases	Alive	63
GSM531303	264 months	M	Fibroblastic	Humerus	1	No metastases	Alive	60
GSM531304	696 months	F	Telangiectatic	Tibia	Unknown	No metastases	Alive	60
GSM531305	336 months	M	Fibroblastic	Femur	3	No metastases	Alive	60
GSM531306	200 months	M	Osteoblastic	Left proximal tibia	1	metastases	Deceased	10
GSM531307	223 months	M	Chondroblastic	Left proximal tibia	3	metastases	Deceased	39
GSM531308	177 months	M	Osteoblastic	Left distal femur	4	metastases	Alive	95
GSM531309	212 months	F	Osteoblastic	Right distal femur	2	metastases	Deceased	83
GSM531310	216 months	M	Osteoblastic	Left distal femur	3	No metastases	Alive	246
GSM531311	200 months	M	Telangiectatic	Right distal femur	1	metastases	Deceased	25
GSM531312	164 months	F	Telangiectatic	Right proximal tibia	1	metastases	Deceased	40
GSM531313	175 months	M	Osteoblastic	Right distal tibia	2	No metastases	Alive	143
GSM531314	200 months	M	Osteoblastic	Left proximal humerus	Unknown	metastases	Deceased	11
GSM531319	101 months	M	Osteoblastic	Diaphysis of left femur	1	No metastases	Alive	105
GSM531320	136 months	M	Osteoblastic	Left proximal tibia	3	No metastases	Alive	78
GSM531321	487 months	F	Anaplastic	Left proximal femur	2	No metastases	Alive	97
GSM531322	198 months	M	Osteoblastic	Left proximal tibia	3	metastases	Deceased	33
GSM531323	137 months	F	Osteoblastic	Left proximal tibia	2	No metastases	Alive	77
GSM531324	304 months	M	Osteoblastic	Left proximal tibia	2	metastases	Deceased	47
GSM531325	229 months	F	Chondroblastic	Right proximal humerus	2	No metastases	Alive	120
GSM531326	242 months	F	Osteoblastic	Right distal femur	3	No metastases	Alive	91
GSM531327	165 months	M	Osteoblastic	Left distal femur	2	metastases	Deceased	29
GSM531328	218 months	M	Osteoblastic	Left proximal fibula	2	metastases	Alive	32
GSM531329	96 months	M	Osteoblastic	Left distal femur	2	metastases	Alive	31
GSM531330	128 months	F	Osteoblastic	Right distal femur	1	metastases	Deceased	25
GSM531331	217 months	M	Osteoblastic	Left distal femur	2	No metastases	Alive	219
GSM531332	192 months	F	Osteoblastic	Right proximal tibia	2	No metastases	Alive	193
GSM531333	111 months	F	Pleomorphic	Right distal femur	4	No metastases	Alive	184
GSM531334	37 months	F	Osteoblastic	Left proximal tibia	4	No metastases	Alive	194
GSM531335	244 months	F	Anaplastic	Right distal femur	3	No metastases	Alive	94
GSM531351	217 months	M	Osteoblastic	Right proximal fibula	3	No metastases	Alive	87
GSM531352	192 months	M	Osteoblastic	Femur	Unknown	No metastases	Alive	60
