# Supplementary material for: Identification of a novel MYC target gene set signature for predicting the prognosis of osteosarcoma patients
Source: Front Oncol. 2023 Jun 5;13:1169430. doi: 10.3389/fonc.2023.1169430 (PMC10277635; doi:10.3389/fonc.2023.1169430)
Supplement: Supplementary file 2 [file Table_2.xlsx]

## Sheet: Clinical Data
TARGET USI	Gender	Age at Diagnosis in Days	Vital Status	Overall Survival Time in Days	Disease at diagnosis	Primary tumor site
TARGET-40-0A4HLD	Male	7254	Alive	3946	Non-metastatic (confirmed)	Leg/Foot
TARGET-40-0A4HMC	Male	10205	Alive	377	Non-metastatic (confirmed)	Leg/Foot
TARGET-40-0A4HX8	Male	10635	Alive	1750	Non-metastatic (confirmed)	Leg/Foot
TARGET-40-0A4HXS	Male	8470	Alive	2948	Non-metastatic (confirmed)	Leg/Foot
TARGET-40-0A4HY5	Male	7264	Dead	290	Metastatic	Leg/Foot
TARGET-40-0A4I0Q	Female	7269	Dead	519	Metastatic	Leg/Foot
TARGET-40-0A4I0S	Male	9114	Alive	603	Non-metastatic (confirmed)	Leg/Foot
TARGET-40-0A4I0W	Male	7330	Alive	683	Non-metastatic (confirmed)	Leg/Foot
TARGET-40-0A4I3S	Male	8313	Alive	1844	Non-metastatic (confirmed)	Leg/Foot
TARGET-40-0A4I42	Female	6268	Dead	619	Non-metastatic (confirmed)	Arm/hand
TARGET-40-0A4I48	Female	5854	Alive	1616	Metastatic	Leg/Foot
TARGET-40-0A4I4M	Female	6916	Alive	708	Non-metastatic (confirmed)	Leg/Foot
TARGET-40-0A4I4O	Male	11828	Dead	627	Non-metastatic (confirmed)	Leg/Foot
TARGET-40-0A4I5B	Male	7615	Alive	619	Non-metastatic (confirmed)	Leg/Foot
TARGET-40-0A4I65	Male	6520	Alive	5840	Non-metastatic (Confirmed)	Leg/foot
TARGET-40-0A4I6O	Male	6738	Dead	1906	Non-metastatic (confirmed)	Leg/Foot
TARGET-40-0A4I8U	Male	7328	Alive	983	Non-metastatic (confirmed)	Leg/Foot
TARGET-40-0A4I9K	Male	8237	Alive	2257	Non-metastatic (Confirmed)	Leg/foot
TARGET-40-PAKFVX	Male	5407	Alive	922	Non-metastatic (confirmed)	Leg/foot
TARGET-40-PAKXLD	Female	5245	Alive	2462	Non-metastatic (confirmed)	Arm/hand
TARGET-40-PAKZZK	Male	4864	Dead	1515	Non-metastatic (confirmed)	Leg/foot
TARGET-40-PALECC	Female	3661	Dead	754	Non-metastatic (confirmed)	Arm/hand
TARGET-40-PALFYN	Female	4841	Dead	1003	Non-metastatic (confirmed)	Leg/foot
TARGET-40-PALHRL	Male	6019	Alive	4374	Metastatic	Leg/foot
TARGET-40-PALKDP	Female	3388	Alive	3282	Non-metastatic (confirmed)	Leg/foot
TARGET-40-PALKGN	Male	6190	Alive	2122	Non-metastatic (confirmed)	Leg/foot
TARGET-40-PALWWX	Female	4464	Alive	2163	Metastatic	Leg/foot
TARGET-40-PALZGU	Male	5603	Dead	2882	Non-metastatic (confirmed)	Leg/foot
TARGET-40-PAMEKS	Male	3942	Dead	857	Metastatic	Leg/foot
TARGET-40-PAMHLF	Male	3233	Alive	1913	Non-metastatic (confirmed)	Leg/foot
TARGET-40-PAMHYN	Female	3499	Alive	3900	Non-metastatic (confirmed)	Leg/foot
TARGET-40-PAMJXS	Male	4100	Dead	3862	Non-metastatic (confirmed)	Leg/foot
TARGET-40-PAMLKS	Female	4509	Dead	180	Metastatic	Leg/foot
TARGET-40-PAMRHD	Female	3942	Dead	74	Metastatic	Leg/foot
TARGET-40-PAMTCM	Female	4938	Alive	3002	Non-metastatic (confirmed)	Leg/foot
TARGET-40-PAMYYJ	Male	6477	Dead	271	Metastatic	Leg/foot
TARGET-40-PANGPE	Male	4794	Alive	3378	Non-metastatic (confirmed)	Leg/foot
TARGET-40-PANGRW	Male	6088	Alive	3378	Non-metastatic (confirmed)	Leg/foot
TARGET-40-PANMIG	Male	5360	Dead	776	Metastatic	Leg/foot
TARGET-40-PANPUM	Male	5996	Dead	295	Metastatic	Pelvis
TARGET-40-PANSEN	Male	5234	Alive	2256	Non-metastatic (confirmed)	Leg/foot
TARGET-40-PANVJJ	Female	5044	Alive	3095	Non-metastatic (confirmed)	Leg/foot
TARGET-40-PANXSC	Male	5545	Alive	1217	Non-metastatic (confirmed)	Leg/foot
TARGET-40-PANZHX	Female	5127	Alive	1323	Metastatic	Leg/foot
TARGET-40-PANZZJ	Male	6855	Alive	1538	Non-metastatic (confirmed)	Leg/foot
TARGET-40-PAPIJR	Female	4597	Alive	1719	Non-metastatic (confirmed)	Leg/foot
TARGET-40-PAPKWD	Male	3478	Dead	422	Non-metastatic (confirmed)	Leg/foot
TARGET-40-PAPNVD	Female	5289	Dead	922	Non-metastatic (confirmed)	Leg/foot
TARGET-40-PAPWWC	Female	3595	Alive	2520	Non-metastatic (confirmed)	Leg/foot
TARGET-40-PAPXGT	Female	4172	Alive	2526	Non-metastatic (confirmed)	Leg/foot
TARGET-40-PARBGW	Female	4634	Alive	286	Metastatic (confirmed)	Leg/foot
TARGET-40-PARDAX	Male	3680	Dead	679	Metastatic (confirmed)	Leg/foot
TARGET-40-PARFTG	Female	4987	Dead	653	Non-metastatic (confirmed)	Leg/foot
TARGET-40-PARGTM	Male	5925	Alive	2610	Non-metastatic (confirmed)	Leg/foot
TARGET-40-PARJXU	Female	4624	Dead	1631	Metastatic (confirmed)	Leg/foot
TARGET-40-PARKAF	Male	6085	Dead	1061	Non-metastatic (confirmed)	Leg/foot
TARGET-40-PASEBY	Male	4249	Alive	2049	Non-metastatic (confirmed)	Leg/foot
TARGET-40-PASEFS	Male	6625	Alive	2112	Non-metastatic (confirmed)	Leg/foot
TARGET-40-PASFCV	Female	3849	Alive	2062	Non-metastatic (confirmed)	Leg/foot
TARGET-40-PASKZZ	Female	4808	Alive	542	Non-metastatic (confirmed)	Leg/foot
TARGET-40-PASNZV	Male	5947	Alive	1747	Non-metastatic (confirmed)	Leg/foot
TARGET-40-PASRNE	Female	1299	Alive	1707	Non-metastatic (confirmed)	Leg/foot
TARGET-40-PASSLM	Male	3538	Alive	1865	Metastatic (confirmed)	Arm/hand
TARGET-40-PASUUH	Female	5143	Alive	1625	Non-metastatic (confirmed)	Leg/foot
TARGET-40-PASYUK	Female	5931	Alive	1870	Non-metastatic (confirmed)	Leg/foot
TARGET-40-PATAWV	Male	5667	Alive	1702	Non-metastatic (confirmed)	Leg/foot
TARGET-40-PATEEM	Male	5875	Alive	1451	Non-metastatic (confirmed)	Arm/hand
TARGET-40-PATJVI	Male	5755	Alive	1575	Metastatic (confirmed)	Leg/foot
TARGET-40-PATKSS	Male	4889	Dead	758	Non-metastatic (confirmed)	Pelvis
TARGET-40-PATMIF	Female	4383	Alive	1580	Non-metastatic (confirmed)	Leg/foot
TARGET-40-PATMPU	Male	5060	Dead	1579	Non-metastatic (confirmed)	Leg/foot
TARGET-40-PATMXR	Female	7631	Dead	386	Metastatic	Leg/foot
TARGET-40-PATPBS	Male	5513	Alive	1468	Non-metastatic (confirmed)	Leg/foot
TARGET-40-PATUXZ	Female	6345	Dead	510	Metastatic (confirmed)	Leg/foot
TARGET-40-PAUBIT	Female	4513	Alive	1029	Non-metastatic (confirmed)	Leg/foot
TARGET-40-PAUTWB	Male	5064	Alive	687	Non-metastatic (confirmed)	Leg/foot
TARGET-40-PAUTYB	Female	4418	Dead	537	Non-metastatic (confirmed)	Leg/foot
TARGET-40-PAUUML	Male	2177	Alive	672	Non-metastatic (confirmed)	Leg/foot
TARGET-40-PAUVUL	Female	2027	Dead	347	Metastatic (confirmed)	Leg/foot
TARGET-40-PAUXPZ	Female	4507	Dead	606	Metastatic (confirmed)	Leg/foot
TARGET-40-PAUYTT	Female	6702	Alive	579	Non-metastatic (confirmed)	Leg/foot
TARGET-40-PAVALD	Male	5924	Alive	551	Non-metastatic (confirmed)	Leg/foot
TARGET-40-PAVCLP	Female	4062	Alive	511	Non-metastatic (confirmed)	Leg/foot
TARGET-40-PAVDTY	Male	4898	Alive	369	Non-metastatic (confirmed)	Leg/foot
TARGET-40-PAVECB	Female	3272	Alive	476	Non-metastatic (confirmed)	Arm/hand

## Sheet: Original File
Original File	Date	Data	Contents
TARGET_OS_Toronto_ClinicalData_12_9_2014_harmonized_AD2015.xlsx	2015-01-27	Toronto Discovery	Everything except comment
Toronto_TARGET_Disc_Val_Supress.xlxls	2015-04-14	Toronto Discovery	comment - discovery or validation or suppression annotation
export_20150401_discovery_only.xls	2015-04-01	COG Discovery
export_AOST0331_20150401_discovery_only.xls	2015-04-01	COG Discovery
TARGET OS _DISC SET CLININCAL DATA 2 COG cases VS corrected.xlsx	2018-09-19	Toronto and COG Discovery	corrected some Time to First Event in Days and Overall Survival Time in Days fields
TARGET_OS_Toronto_ClinicalData_11_25_2015_harmonized_rejected_cases	2018-10-09	Toronto Discovery	3 cases unsupressed: TARGET-40-0A4I0S, TARGET-40-0A4I9I, TARGET-40-0A4HYB
